# Supplementary material for: Integrated investigation of the prognostic role of HLA LOH in advanced lung cancer patients with immunotherapy
Source: Front Genet. 2022 Dec 1;13:1066636. doi: 10.3389/fgene.2022.1066636 (PMC9751360; doi:10.3389/fgene.2022.1066636)
Supplement: Supplementary file 1 [file Table2.XLSX]

## Sheet: Sheet1
Supplementary table2: The relationship of sex, age, PDL1 expression, TMB and TNB with different HLA statuses ;
HLA LOH	negative	low	high	P (Kruskal-Wallis rank sum test)
N=425	324 (76%)	42 (10%)	59 (14%)
Gender (n)				0.04183
Male (249)	191 (59%)	18 (43%)	40 (68%)
Female (176)	133 (41%)	24 (57%)	19 (32%)
Age at diagnosis (years)				0.2744
Median (range)	59 (23~88)	62 (32~84)	62 (24~80)
PDL1				0.07642
negative	153 (47%)	23 (55%)	20 (34%)
intermediate	129 (40%)	13 (31%)	27 (46%)
high	42 (13%)	6 (14%)	12 (20%)
TMB (Mut/Mb)				<0.0001
Medin (IQR)	4 (2.01~6.7)	4.7 (2.8475~9.045)	7.4 (4.355~9.72)
TNB (Neo/Mb)				0.5388
Medin (IQR)	1.3 (0.67~2.8475)	1.9 (1.34~3.35)	2 (0.67~3.35)
