# Supplementary material for: Integrated investigation of the prognostic role of HLA LOH in advanced lung cancer patients with immunotherapy
Source: Front Genet. 2022 Dec 1;13:1066636. doi: 10.3389/fgene.2022.1066636 (PMC9751360; doi:10.3389/fgene.2022.1066636)
Supplement: Supplementary file 2 [file Table3.XLSX]

## Sheet: Sheet1
Supplementary Table 3. Clinic data for 89 NSCLC patients treated with ICIs
Patient ID	Age at ICB initiation	Gender	Stage at ICB initiation	Smoking Status	Histology	Anatomic Location	Timepoint at which sample was obtained	Pathologic Tumor Purity (%)	Treatment	Prior Lines of Systemic Therapy	Clinical Benefit	PFS	PFS censor (0=censored, 1=progressed)	OS	OS censor (0=censored, 1=DOD)	HLA status	PD-L1 staining (%, tumor)	CD8+ T cell Density
CGLU111	70.5151	M	IV	Former Smoker	Squamous Cell Carcinoma	liver	prior to ICB	0.3	Anti-PD1 (nivolumab)	1	DCB	39.6429	0	39.6429	0	HLA LOH	60	NE
CGLU113	63.3288	M	IV	Current Smoker	Squamous Cell Carcinoma	R4 lymph node	prior to ICB	40-60%	Anti-PD1 (nivolumab)	3	NDB	1.32143	1	2.17857	1	HLA LOH	NE	NE
CGLU115	63.0192	F	IV	Former Smoker	Squamous Cell Carcinoma	lung	prior to ICB	0.7	Anti-PD1 (nivolumab)	2	NDB	2.39286	1	3.32143	0	HLA intact	NE	NE
CGLU116	55.8301	M	IV	Former Smoker	Squamous Cell Carcinoma	lung	prior to ICB	NA	Dual ICB (anti-PD1+anti-CTLA4)	1	DCB	12.75	1	16.75	1	HLA LOH	70	10
CGLU117	56.1096	M	IV	Current Smoker	Adenocarcinoma	adrenal	prior to ICB	0.8	Anti-PD1 (nivolumab)	1	DCB	7.75	1	13.7143	1	HLA intact	5	NE
CGLU120	57.8219	F	IV	Former Smoker	Adenocarcinoma	lung	prior to ICB	60-70%	Anti-PD1 (nivolumab)	2	NDB	5.5	1	17.2143	1	HLA intact	0	20
CGLU121	47.1233	F	IV	Never Smoker	Adenocarcinoma	lung	prior to ICB	NA	Anti-PD1 (nivolumab)	3	NDB	1.10714	1	8.92857	1	HLA intact	5	20
CGLU124	49.9534	F	IV	Never Smoker	Adenocarcinoma	lymph node	prior to ICB	20-30%	Anti-PD1 (nivolumab)	1	NDB	1.57143	1	5.85714	1	HLA LOH	0	5
CGLU125	75.7863	F	IV	Former Smoker	Adenocarcinoma	lung	prior to ICB	20-30%	Anti-PD1 (nivolumab)	1	DCB	23.3214	1	51.1429	0	HLA intact	10	10
CGLU126	72.6274	F	IV	Never Smoker	LCNEC	lung	prior to ICB	0.9	Anti-PD1 (nivolumab)	1	NDB	5.17857	1	15.3214	1	HLA intact	0	0
CGLU127	58.8	F	IV	Former Smoker	Adenocarcinoma	lung	prior to ICB	0.7	Anti-PD1 (nivolumab)	2	DCB	9.89286	1	25.3929	1	HLA LOH	10	10
CGLU128	64.5178	F	IV	Never Smoker	Adenocarcinoma	adrenal	prior to ICB	20-30%	Anti-PD1 (nivolumab)	3	NDB	4.67857	1	37.8214	1	HLA LOH	70	10
CGLU129	61.8055	M	IV	Former Smoker	Adenocarcinoma	soft tissue	prior to ICB	30-40%	Anti-PD1 (nivolumab)	1	NDB	1.60714	1	15.8929	1	HLA intact	80	5
CGLU130	73.5781	F	IV	Former Smoker	Adenocarcinoma	N/A	prior to ICB	0.4	Anti-PD1 (nivolumab)	1	NDB	3.5	1	5.28571	0	HLA intact	20	5
CGLU131	57.0986	M	IV	Never Smoker	Adenocarcinoma	lung	prior to ICB	0.5	Anti-PD1 (nivolumab)	1	DCB	6.75	1	13.2143	1	HLA intact	20	NE
CGLU132	63.0055	M	IV	Never Smoker	Adenocarcinoma	lung	prior to ICB	0.2	Anti-PD1 (nivolumab)	1	NDB	1.89286	1	6.17857	1	HLA intact	NE	NE
CGLU133	61.2055	M	IV	Former Smoker	Squamous Cell Carcinoma	pleural nodule	prior to ICB	0.8	Anti-PD1 (nivolumab)	4	DCB	93.1071	0	93.1071	0	HLA intact	70	10
CGLU134	72.2274	F	IV	Former Smoker	Adenocarcinoma	lung	prior to ICB	NA	Anti-PD1 (nivolumab)	1	DCB	56.5	0	56.5	0	HLA intact	NE	NE
CGLU135	59.2767	M	IV	Former Smoker	Squamous Cell Carcinoma	lung	prior to ICB	NA	Anti-PD1 (nivolumab)	2	DCB	23.3929	1	46.0357	0	HLA intact	NE	NE
CGLU159	62.6795	F	IV	Former Smoker	Squamous Cell Carcinoma	pleura	prior to ICB	0.2	Anti-PD1 (nivolumab)	1	NDB	3.39286	1	5.03571	1	HLA LOH	NE	NE
CGLU160	87.4356	M	IV	Former Smoker	Adenocarcinoma	lung	prior to ICB	0.5	Anti-PD1 (nivolumab)	0	DCB	13.25	0	13.25	1	HLA intact	NE	NE
CGLU162	78.3014	F	IV	Former Smoker	Squamous Cell Carcinoma	lung	prior to ICB	0.4	Anti-PD1 (nivolumab)	1	DCB	7	1	7	0	HLA intact	NE	NE
CGLU163	72.4137	M	IV	Former Smoker	Squamous Cell Carcinoma	lung	prior to ICB	0.5	Anti-PD1 (nivolumab)	1	NDB	3	1	38.6071	0	HLA intact	100	30
CGLU168	87.9562	M	IV	Former Smoker	Adenocarcinoma	lung	prior to ICB	0.8	Anti-PD1 (nivolumab)	1	DCB	7.25	1	12.6429	0	HLA intact	30	20
CGLU169	61.663	F	IV	Former Smoker	Adenocarcinoma	lymph node	prior to ICB	0.2	Anti-PD1 (nivolumab)	0	NDB	0.75	0	0.75	1	HLA LOH	100	5
CGLU172	57.7589	F	IV	Former Smoker	Adenocarcinoma	lung	prior to ICB	0.9	Anti-PD1 (nivolumab)	3	NDB	4.17857	1	9	1	HLA LOH	30	10
CGLU178	67.6411	M	IV	Never Smoker	Other	lung	prior to ICB	0.2	Anti-PD1 (nivolumab)	1	N/A	1	0	1	0	N/A	0	NE
CGLU180	76.0795	M	IV	Former Smoker	Other	lung	prior to ICB	0.2	Anti-PD1 (nivolumab)	1	DCB	10.9286	0	10.9286	0	HLA intact	1	0
CGLU181	55.4959	M	IV	Former Smoker	Squamous Cell Carcinoma	lung	prior to ICB	30-50%	Anti-PD1 (nivolumab)	3	DCB	7.42857	1	15.6429	0	HLA intact	0	NE
CGLU185	55.8219	F	IV	Former Smoker	Adenocarcinoma	lymph node	prior to ICB	NA	Anti-PD1 (nivolumab)	2	DCB	11.8214	1	37.6071	0	HLA intact	0	20
CGLU187	58.5918	F	IV	Former Smoker	Adenocarcinoma	N/A	prior to ICB	0.3	Anti-PD1 (nivolumab)	2	NDB	1.53571	1	2.21429	1	HLA LOH	0	NE
CGLU189	45.8192	F	IV	Never Smoker	Adenocarcinoma	lymph node	prior to ICB	0.8	Anti-PD1 (nivolumab)	2	NDB	1.82143	1	25.8929	1	HLA intact	0	NE
CGLU193	64.863	M	IV	Former Smoker	LCNEC	lung	prior to ICB	0.5	Anti-PD1 (nivolumab)	2	NDB	0.964286	1	2.25	1	HLA intact	5	NE
CGLU197	68.1315	M	IV	Never Smoker	Squamous Cell Carcinoma	lung	prior to ICB	0.3	Anti-PD1 (nivolumab)	1	DCB	7.82143	1	38.3929	0	HLA intact	0	15
CGLU198	60.3014	F	IV	Never Smoker	Adenocarcinoma	lung	prior to ICB	NA	Anti-PD1 (nivolumab)	2	NDB	2.78571	0	2.78571	1	HLA intact	0	5
CGLU199	60.8466	M	IV	Never Smoker	Squamous Cell Carcinoma	chest wall	prior to ICB	0.5	Anti-PD1 (nivolumab)	2	NDB	1.82143	1	9.21429	1	HLA intact	0	0
CGLU200	54.4247	M	IV	Never Smoker	Adenocarcinoma	lymph node	prior to ICB	NA	Anti-PD1 (nivolumab)	2	NDB	0.714286	0	0.714286	1	HLA intact	0	NE
CGLU201	50.8274	M	IV	Current Smoker	Adenocarcinoma	lung	prior to ICB	0.7	Anti-PD1 (nivolumab)	2	NDB	1.82143	1	2.5	0	HLA intact	0	5
CGLU203	64.6795	F	IV	Former Smoker	Adenocarcinoma	iliac wing	prior to ICB	0.4	Anti-PD1 (nivolumab)	1	NDB	1.75	1	3.92857	0	HLA intact	NE	NE
CGLU208	66.811	F	IV	Former Smoker	Adenocarcinoma	lymph node	prior to ICB	0.6	Anti-PD1 (nivolumab)	1	DCB	19.5	1	25.0357	1	HLA LOH	10	5
CGLU211	71.1507	F	IV	Current Smoker	Squamous Cell Carcinoma	lung	prior to ICB	0.4	Anti-PD1 (nivolumab)	1	DCB	10.7143	1	28	0	HLA intact	40	20
CGLU212	57.126	M	IV	Former Smoker	Adenocarcinoma	lung	prior to ICB	0.4	Anti-PD1 (nivolumab)	2	DCB	12.25	0	12.25	0	HLA LOH	50	NE
CGLU213	83.9452	F	IV	Former Smoker	Adenocarcinoma	lung	prior to ICB	0.6	Anti-PD1 (nivolumab)	0	NDB	0.714286	1	7.53571	0	HLA LOH	50	5
CGLU227	67.7233	M	IV	Former Smoker	Adenocarcinoma	N/A	prior to ICB	NA	Anti-PD1 (nivolumab)	3	DCB	9.92857	1	21.75	0	HLA intact	50	NE
CGLU229	69.2192	M	IV	Never Smoker	Adenocarcinoma	N/A	prior to ICB	0.8	Anti-PD1 (nivolumab)	1	NDB	1.53571	1	2.92857	1	HLA intact	70	NE
CGLU230	62.4986	F	IV	Never Smoker	Adenocarcinoma	N/A	prior to ICB	0.8	Anti-PD1 (nivolumab)	2	NDB	5.5	1	13.2857	0	HLA intact	5	NE
CGLU231	50.0658	M	IV	Former Smoker	Squamous Cell Carcinoma	N/A	prior to ICB	0.2	Anti-PD1 (nivolumab)	2	NDB	3.75	1	18.2857	1	HLA intact	80	NE
CGLU232	72.7699	M	IV	Never Smoker	Adenocarcinoma	N/A	prior to ICB	0.3	Anti-PD1 (nivolumab)	1	NDB	1.71429	1	2.64286	1	HLA intact	100	NE
CGLU233	80.3233	M	IV	Former Smoker	Squamous Cell Carcinoma	N/A	prior to ICB	0.35	Anti-PD1 (nivolumab)	1	DCB	14	1	17.25	0	HLA intact	NE	NE
CGLU240	60.1205	M	IV	Former Smoker	Squamous Cell Carcinoma	N/A	prior to ICB	0.8	Anti-PD1 (nivolumab)	2	DCB	13.1071	1	13.1071	0	HLA intact	NE	NE
CGLU243	73.1068	F	IV	Never Smoker	Adenocarcinoma	N/A	prior to ICB	0.1	Anti-PD1 (nivolumab)	1	NDB	2.39286	1	5.21429	1	HLA intact	100	0
CGLU244	63.0658	M	IV	Former Smoker	Squamous Cell Carcinoma	brain	prior to ICB	0.7	Anti-PD1 (pembrolizumab)	0	NDB	5.35714	1	7.64286	1	HLA LOH	70	0
CGLU246	76.6521	M	IV	Former Smoker	Squamous Cell Carcinoma	bone	prior to ICB	0.6	Dual ICB (anti-PD1+anti-CTLA4)	0	DCB	20.1786	0	20.1786	0	HLA intact	5	15
CGLU247	81.7945	M	IV	Former Smoker	Adenocarcinoma	lung	prior to ICB	0.8	Anti-PD1 (nivolumab)	1	NDB	2.57143	0	2.57143	1	HLA intact	10	20
CGLU248	66.9123	M	IV	Former Smoker	Squamous Cell Carcinoma	lung	prior to ICB	0.5	Dual ICB (anti-PD1+anti-CTLA4)	1	NDB	1.5	1	5.64286	1	HLA LOH	60	NE
CGLU252	66.874	F	IV	Former Smoker	Adenocarcinoma	lung	prior to ICB	0.4	Dual ICB (anti-PD1+anti-CTLA4)	1	DCB	10.1071	0	10.1071	1	HLA intact	NE	NE
CGLU257	73.9205	M	IV	Never Smoker	Adenocarcinoma	lung	prior to ICB	0.4	Dual ICB (anti-PD1+anti-CTLA4)	0	NDB	1.42857	1	15.1071	1	HLA intact	NE	NE
CGLU260	78.8356	M	IV	Former Smoker	Adenocarcinoma	liver	prior to ICB	0.7	Anti-PD1 (nivolumab)	1	NDB	1.10714	1	1.21429	0	HLA intact	NE	NE
CGLU262	71.7205	M	IV	Former Smoker	Adenocarcinoma	brain	prior to ICB	0.9	Anti-PD1 (nivolumab)	1	NDB	2.25	1	19	0	HLA LOH	5	5
CGLU266	70.8164	F	IV	Never Smoker	Adenocarcinoma	lung	prior to ICB	0.7	Anti-PD1 (nivolumab)	3	DCB	23.3929	1	42.75	0	HLA intact	100	0
CGLU268	50.8384	F	IV	Former Smoker	LCNEC	lung	prior to ICB	0.6	Dual ICB (anti-PD1+anti-CTLA4)	0	DCB	20.8214	0	20.8214	0	HLA intact	10	5
CGLU270	60.6027	M	IV	Former Smoker	Adenocarcinoma	brain	prior to ICB	0.9	Anti-PD1 (nivolumab)	1	DCB	28.7143	0	28.7143	0	HLA intact	90	70
CGLU274	73.7808	F	IV	Current Smoker	Squamous Cell Carcinoma	lymph node	prior to ICB	0.6	Anti-PD1 (pembrolizumab)	0	DCB	6.5	0	6.5	0	HLA LOH	NE	NE
CGLU286	48.2137	M	IV	Never Smoker	Adenocarcinoma	mediastinal mass	prior to ICB	50-60%	Dual ICB (anti-PD1+anti-CTLA4)	0	NDB	6.14286	1	14.0357	1	HLA intact	NE	NE
CGLU287	73.0932	F	IV	Former Smoker	Adenocarcinoma	lung	prior to ICB	60-70%	Anti-PD1 (nivolumab)	1	NDB	2.67857	1	2.67857	1	HLA intact	0	5
CGLU288	54.4795	F	IV	Never Smoker	Adenocarcinoma	brain	prior to ICB	0.5	Anti-PD1 (pembrolizumab)	2	NDB	1.07143	1	5.03571	1	HLA LOH	0	0
CGLU289	64.3151	F	IV	Current Smoker	Adenocarcinoma	brain	prior to ICB	0.9	Anti-PD1 (pembrolizumab)	0	DCB	15.1071	0	15.1071	1	HLA intact	90	20
CGLU295	77.2219	M	IV	Former Smoker	Squamous Cell Carcinoma	lymph node	prior to ICB	0.5	Anti-PD1 (nivolumab)	1	NDB	3.5	0	3.5	1	HLA intact	60	NE
CGLU299	58.2658	F	IV	Former Smoker	Squamous Cell Carcinoma	lymph node	prior to ICB	0.5	Anti-PD1 (nivolumab)	1	NDB	3.46429	1	6.75	0	HLA LOH	90	15
CGLU304	81.0795	M	IV	Former Smoker	Adenocarcinoma	pleural fluid	prior to ICB	0.45	Anti-PD1 (nivolumab)	1	NDB	2	1	7.96429	1	HLA intact	20	5
CGLU305	55.4082	F	IV	Former Smoker	Adenocarcinoma	lung	prior to ICB	0.07	Anti-PD1 (pembrolizumab)	0	NDB	3.60714	1	15.7143	0	HLA intact	0	5
CGLU307	65.7178	F	IV	Former Smoker	Adenocarcinoma	bone	resistant tumor	0.2	Anti-PD1 (nivolumab)	1	NDB	1.60714	1	18.6071	0	HLA intact	NE	NE
CGLU309	84.5863	M	IV	Former Smoker	Adenocarcinoma	lymph node	prior to ICB	0.7	Anti-PD1 (pembrolizumab)	0	NDB	1.17857	1	2.71429	1	HLA LOH	100	30
CGLU310	56.0384	F	IV	Current Smoker	Adenocarcinoma	lymph node	prior to ICB	0.8	Anti-PD1 (pembrolizumab)	0	DCB	14.25	0	14.25	0	HLA intact	100	5
CGLU311	69.0466	F	IV	Current Smoker	Adenocarcinoma	lymph node	prior to ICB	0.65	Anti-PD1 (pembrolizumab)	0	DCB	15.6071	0	15.6071	0	HLA LOH	80	5
CGLU327	74.8301	M	IV	Former Smoker	Adenocarcinoma	lung	prior to ICB	0.35	Anti-PD1 (pembrolizumab)	0	DCB	14	0	14	0	HLA intact	0	100
CGLU329	67.6877	F	IV	Former Smoker	Adenocarcinoma	lung	prior to ICB	0.2	Anti-PD1 (pembrolizumab)	1	DCB	13.8571	0	13.8571	0	HLA intact	80	40
CGLU334	72.4575	M	IV	Former Smoker	Adenocarcinoma	lung	prior to ICB	0.4	Anti-PD1 (nivolumab)	1	DCB	29	0	29	0	HLA intact	70	5
CGLU337	57.5507	M	IV	Former Smoker	Adenocarcinoma	bone	prior to ICB	0.25	Anti-PD1 + Chemotherapy	1	DCB	13.6429	0	13.6429	0	HLA intact	5	1
CGLU341	63.6493	F	IV	Current Smoker	Adenocarcinoma	pleura	prior to ICB	0.65	Anti-PD1 + Chemotherapy	1	DCB	12.75	0	12.75	0	HLA intact	0	1
CGLU348	63.1452	F	IV	Former Smoker	Squamous Cell Carcinoma	lung	prior to ICB	0.45	Anti-PD1 (pembrolizumab)	1	N/A	2.75	1	2.75	1	N/A	0	5
CGLU389	61.2575	M	IV	Former Smoker	Adenocarcinoma	lung	prior to ICB	0.45	Anti-PD1 (pembrolizumab)	0	NDB	3	1	9.25	0	HLA LOH	0	5
CGLU436	52.1315	M	IV	Never Smoker	Adenocarcinoma	bone	prior to ICB	0.5	Anti-PD1 (pembrolizumab)	1	NDB	2.5	1	2.5	0	HLA LOH	0	1
CGLU510	61	F	IV	Former Smoker	Adenocarcinoma	liver	resistant tumor	0.7	Anti-PD1 (nivolumab)	2	DCB	11.25	1	15.6429	0	HLA intact	50	30
CGLU512	66	F	IV	Former Smoker	Adenocarcinoma	lung	prior to ICB	0.7	Anti-PD1 (nivolumab)	1	DCB	8.92857	1	26.5	0	HLA intact	80	20
CGLU514	73	F	IV	Former Smoker	Adenocarcinoma	adnexa	resistant tumor	0.9	Anti-PD1 (nivolumab)	1	DCB	10.0357	1	27.9286	0	HLA LOH	0	5
CGLU515	74	M	IV	Former Smoker	Adenocarcinoma	soft tissue	prior to ICB	0.8	Anti-PD1 (nivolumab)	2	DCB	19	1	30.5357	0	HLA LOH	5	10
CGLU519	54	M	IV	Former Smoker	Adenocarcinoma	lung	prior to ICB	0.5	Anti-PD1 (nivolumab)	1	NDB	2.21429	1	3.28571	1	HLA LOH	0	10
CGLU521	46	F	IV	Former Smoker	Adenocarcinoma	adrenal	prior to ICB	0.8	Anti-PD1 (nivolumab)	1	DCB	10.0357	0	10.0357	0	HLA intact	1	20
Progression-free and overall survival values have been rounded to the closest integer. ICB; immune checkpoint blockade, M; male, F; female, LCNEC; large cell neoendocrine carcinoma, DCB; durable clinical benefit, NDB; non durable clinical benefit, PFS; progression-free survival, OS; overall survival, NE; non evaluable for PD-L1/CD8 staining due to insufficient tissue, N/A; not available
